# Supplementary material for: Prognostic Value of Primary Total Glossectomy in Tongue Cancer: A Systematic Review and Meta-Analysis of Survival Outcomes
Source: Diagnostics (Basel). 2025 Nov 10;15(22):2847. doi: 10.3390/diagnostics15222847 (PMC12651312; doi:10.3390/diagnostics15222847)
Supplement: Supplementary file 1 [file diagnostics-15-02847-s001.zip]

Archive with 2 entries (2 files):
- diagnostics-3954626-PRISMA 2020 Checklist.pdf
- diagnostics-3954626-Table S1.pdf
